# Supplementary material for: Responding to the cuts in UK AID to neglected tropical diseases control programmes in Africa
Source: Trans R Soc Trop Med Hyg. 2022 Nov 23;117(3):237–9. doi: 10.1093/trstmh/trac109 (PMC9977241; doi:10.1093/trstmh/trac109)
Supplement: trac109_Supplemental_Files [file trac109_supplemental_files.zip]

Archive with 3 entries (3 files):
- FCDOCutsSI1_Analysis Details.docx
- FCDOCutsSI2_List of Supported Countries.docx
- FCDOCutsSI3_CostBreakDownRemaingGaps.docx
